# Supplementary material for: New Insights on Biological Activities, Chemical Compositions, and Classifications of Marine Actinomycetes Antifouling Agents
Source: Microorganisms. 2023 Sep 29;11(10):2444. doi: 10.3390/microorganisms11102444 (PMC10609280; doi:10.3390/microorganisms11102444)
Supplement: Supplementary file 1 [file microorganisms-11-02444-s001.zip]

Archive with 1 entries (1 files):
- microorganisms-2596424-supplementary.pdf
